# Supplementary material for: Retrospective Study of Phospholipase A2 Receptor and IgG Subclasses in Glomerular Deposits in Chinese Patients with Membranous Nephropathy
Source: PLoS One. 2016 May 25;11(5):e0156263. doi: 10.1371/journal.pone.0156263 (PMC4880286; doi:10.1371/journal.pone.0156263)
Supplement: S1 Table — (XLSX) [file pone.0156263.s001.xlsx]

## Sheet: Sheet1
NO	stages of MN	gender	age	IgG1	IgG2	IgG3	IgG4	IgG	IgA	IgM	C3	C1q	FRA	PLA2R	TP	Scr	Alb	Urinary protein	eGFR	TG	CHO
1	Ⅰ	1	55	0	1.5	0	3	3	0	0	2	0	3	3	61.6	56	37.4	2.3	150.03	1.6	4.92
2	Ⅰ	0	61	0	1.5	1.5	3	4	1	0	3	0	2	3	54.5	95	26.3	3.502	60.6	1.21	6.22
3	Ⅰ	1	65	0	1.5	0	2	3	0	0	2	0	0	3	60.5	109	30.2	5.41	64.01	1.71	6.23
4	Ⅰ	0	58	0	1.5	1.5	2	3	1.5	0	2	0	2	3	46.5	74	22.9	5.17	83.23	1.26	9.17
5	Ⅱ	1	72	0	1	0	2	3	2	0	2.5	0	1	3	43.3	100	15.7	5.7	69.9	1.6	11.2
6	Ⅰ-Ⅱ	0	40	0	1.5	2	3	4	2	0	2	0	2	3	47.4	48	20.8	11.9	151.76	2.63	13.2
7	Ⅰ-Ⅱ	1	52	0	1.5	0	3	3	0	0	2	0	1	3	51.5	60	24.3	8.3	139.17	4.59	8.65
8	Ⅱ-Ⅲ	1	25	0	2	0	2	3	1	0	2	0	1	3	31	96.6	9.25	5.2	88.16	2.85	14.23
9	Ⅱ	0	52	1	0	0	3	3	1	0	2	0	1	3	55.8	40	30.1	0.97	181.33	4.98	8.33
10	Ⅱ-Ⅲ	1	12	0	0	0	2	2	0	0	1	0	0	4	57.3	41	37.8	0.24	289.48	1.23	5.38
11	Ⅰ-Ⅱ	0	70	0	0	1.5	2	3	0	0	2	0	0	3	52.6	72	29.6	1.91	83.25	2.49	6.79
12	Ⅲ	1	38	0	1.5	0	3	3	2	1	1	0	0	3	67.2	59	42.2	3.14	150.29	2.77	4.74
13	Ⅰ	0	46	1.5	1	0	1.5	3	1	1.5	3	0	0	0	51	51	25.1	5.971	137.34	1.95	7.46
14	Ⅱ-Ⅲ	1	75	0	0	0	2	2	0	0	1	0	0	3	52.1	83.4	24.4	0.68	75.49	2.89	10.38
15	Ⅱ-Ⅲ	1	77	0	0	2	2.5	3	0	0	2.5	0	0	3	34.7	118	16	7.7	56.31	1.32	5.84
16	Ⅰ	1	54	0	0	1.5	4	3	0	0	1	0	0	3	54.8	75	26.3	3.24	104.96	5.58	11.1
17	Ⅰ-Ⅱ	1	19	0	1.5	1	3	3	0	0	2	0	1	3	63.6	83	38.8	1.5	111.67	0.98	4.89
18	Ⅰ-Ⅱ	0	32	0	0	2	3	3	0	0	2	0	0	3	42.3	60	21.2	5.8	119.93	0.71	5.93
19	Ⅰ-Ⅱ	0	74	1.5	1.5	1	3	3	1	1	2	0	0	4	58.5	57	28.4	4.8	109.96	1.73	8.47
20	Ⅱ-Ⅲ	0	58	0	1	0	2	4	0	1.5	0	0	1.5	3	无	62	29.1	4.8	103.54	2.8	7.67
21	Ⅰ	1	51	1.5	1.5	1	2	3	0	0	3	0	0	4	52.1	73	26.2	6.26	109.64	3.1	4.58
22	I-II	1	57	0	1.5	1.5	2	3	0	0	1	0	0	3	51.7	73	27.6	2.25	107.48	0.65	4.25
23	Ⅰ-Ⅱ	0	62	0	2	1	3	4	1	1	2	0	0	4	49.8	66	21.8	2.568	94.72	1.06	5.59
24	Ⅱ	1	38	0	0	2	2	2.5	0	0	2	0	0	4	47.4	122	20.9	7	61.32	3.84	9.07
25	Ⅱ	0	62	0	0	1	2	3	0	1	1.5	0	0	4	58.8	39	26.2	1.006	181.29	58.8	5.24
26	Ⅰ-Ⅱ	1	66	0	1.5	1.5	2	3	1	1	2	0	2	3	52.1	83	27.8	0.96	89.36	2.07	7.43
27	Ⅱ	1	40	1	0	0	2	3	2	2	2	0	0	4	38.9	86	20.9	9.9	93.54	5.58	8.57
28	Ⅰ-Ⅱ	1	30	0	0	1.5	2	3	0	0	1	0	0	4	62.3	83	35.8	4.2	102.9	0.78	5.36
29	Ⅰ-Ⅱ	0	28	0	1.5	0	2	3	0	0	2	0	0	3	64.3	53	36	3	143.15	0.54	6.29
30	Ⅱ	1	59	0	0	0	3	3	0	0	2	0	0	4	37.2	93	13.5	6.816	79.23	1.12	8.66
31	Ⅰ	0	39	1.5	0	0	2	3	1	1	2	0	0	2	54.8	40	23.7	3.38	190.91	1.14	9.28
32	Ⅱ-Ⅲ	1	73	1.5	1	0	2	3	0	0	2.5	0	1	3	51.5	139	26.7	6.2	46.45	4.01	7.15
33	Ⅰ-Ⅱ	0	54	0	0	2	3	3	0	0	1	0	0	3	69	60	37	1.99	109.21	2.87	7.71
34	Ⅰ-Ⅱ	1	27	0	0	2	2.5	3	0	1	3	2	3	3	43.9	67	20.3	3.8	136.57	2.88	9.75
35	Ⅰ-Ⅱ	0	58	0	2	2	3	3	1	0	2	0	1	4	50.8	71	29.2	4.08	87.6	2.15	6.51
36	I	1	73	1.5	1.5	0.5	2	2.5	0	0	2.5	0	1	3	50.5	77	27.4	5.8	96.27	1.15	9.84
37	Ⅰ-Ⅱ	0	20	0	0	1.5	3	4	1.5	1.5	2.5	0	1	3	53.8	57	31.2	2.6	138.98	1.12	6
38	Ⅱ	1	51	0	0	1.5	3	3	1	0	2	0	1	3	43.8	69	22.5	3.02	117.53	1.39	8.92
39	Ⅰ-Ⅱ	1	54	2	0	2	3	4	1	0	1.5	0	1.5	4	47.8	84	23.6	4.2	79.44	4.62	6.45
40	Ⅰ-Ⅱ	0	48	1.5	1.5	1	2	4	0	0	2	0	2	3	43.8	53	23.1	7	105.12	5.5	6.38
41	I-II	0	51	1.5	1.5	1.5	1.5	4	2	2.5	2.5	1.5	2	0	47	60	26.6	6.01	110.3	1.06	8.3
42	Ⅱ-Ⅲ	1	55	0	1.5	1.5	2	3	1	2	2	2	1	2	69.1	83	39.9	2.1	92.32	2	7.66
43	Ⅱ	0	61	0	0	2	3	3	0	0	2	0	0	4	46.3	42	22.7	3.8	165.93	3.16	9.93
44	Ⅰ	0	41	0	0	0	2	3	0	0	1	0	0	3	51.5	44	24.9	3.6	168.22	1.56	9.38
45	Ⅰ	0	28	0	0	0	3	3	0	0	0	0	0	2	50.1	48	26.4	3.7	161.77	0.86	6.49
46	Ⅱ	1	47	0	0	0	2	3	0	1	3	0	1	3	48.6	70	25.1	5.34	117.17	24.03	12.96
47	Ⅰ	1	61	2	0	0	2	2	0	0	2	0	1	3	47.2	72	25.1	9.7	108	2.27	5.76
48	Ⅱ	0	54	2	2	0	3	3	0	0	2	0	1	3	53.7	54	22	2.2	124.37	2.46	9.2
49	Ⅱ-Ⅲ	1	41	2	0	0	3	3	1	0	2	0	0	3	30.8	93.5	12.2	2.5	84	2.1	13.11
50	Ⅱ	0	59	1.5	0	0	2	3	0	0	2	0	0	3	43.1	52.1	22	7.39	127.95	3.1	11.15
51	Ⅱ-Ⅲ	1	54	0	0	1.5	3	2	0	0	1.5	0	0	3	43.3	65	17.8	2.42	125.24	2.81	11.8
52	Ⅰ-Ⅱ	1	65	0	0	2	3	3	0	0	1.5	0	0	3	45.2	77	24.4	10.65	98.29	1.95	4.89
53	Ⅱ	0	57	0	0	1.5	2	3	1.5	0	0	0	0	3	37.5	63	19.2	2.9	101.84	1.79	7.16
54	Ⅱ-Ⅲ	0	34	0	0	0	3	3	0	0	2	0	0	3	50.3	49.3	22	2.4	151.17	4.97	14.28
55	II	0	35	0	1.5	0	2.5	3	0	0	2	0	1	3	51	53.4	23.3	10.7	120.1	0.28	9.04
56	I	0	50	0	0	0	2	3	0.5	1	0.5	0	1	3	60.5	72.6	36.6	3.3	78.4	1.43	8.25
57	I	1	44	0	0	0	3	2	1.5	0	0	0	1.5	3	52.4	72	28	2.92	109.5	1.96	8.02
58	II	0	73	0	0.5	0	3	3	0	0	0.5	0	0	3	41	69.5	19.9	2.8	76.3	1.63	9.96
59	II	1	42	3	0	0	2	4	1	0	2	0	2	3	32.8	83.5	14	12.5	93.1	8.47	13.41
60	I-II	1	51	0	0	0	2	4	1	0	0	1	1	3	54	81	37	N	92.7	9.8	6.68
61	II	0	64	0	0	0	3	4	0	0	3	0	2	3	45	40	24	0.9	148.3	N	N
62	II	1	51	0	0	0	3	4	1	1	0	0	2	3	48	66	23	2.65	117.4	1.4	5.3
63	I-II	1	48	3	0	0	3	4	1.5	0	2	0	1	3	49	78	23	11.05	98	4.58	8.14
64	I-II	1	52	2	0	0	2	3	1	1	1	0	1	3	63.6	84.3	42	1.79	87.9	1.47	5.58
65	I-II	0	55	0	0	0	3	3	0	1.5	0.5	0	2	3	39.5	47	18.3	5.4	127	1.91	10.72
66	I-II	1	21	0.5	0	0.5	2	2	1	0	2	0	1	3	39.3	74	13.9	6.1	123.2	1.88	12.19
67	II	1	20	0	0	1.5	3	3	0	0	1	0	1	3	47	53.2	25.2	2.3	182.1	0.87	7.36
68	I-II	0	53	2	0	0	2.5	2	0	1	1.5	0	1	3	48.8	64.4	23.9	3.35	88.9	1.82	6.39
69	III	1	20	1.5	0	0	2	2	0	0.5	1	0	1	3	38.1	76	20.9	3.63	120.7	2.86	8.32
70	I-II	0	76	1	0	0	2	3	0	0	2	0	0	3	45	48	24.6	5.5	116.1	1.04	6.38
71	II	1	40	1.5	0	0	2	3	0	1.5	0.5	0	0	3	51.9	73.3	29.9	3.92	109.3	1.96	4.24
72	I	0	76	2	0	0	2	3	2	0	2	0	0	3	62.3	73.1	27.5	2.08	71.4	0.96	3.63
73	II	0	38	0	0	0	3	3	0	0	2	0	1	3	51.8	56.7	30.6	8.5	110.2	1.6	5.18
74	II-III	0	24	2	0	0	2	3	1	0	2	0	2	3	39	59.4	20.8	4.3	114.7	1.92	9.04
75	II	1	45	1.5	0	0	2	3	1	2	2.5	0	1	3	40.1	150.8	22.7	14.4	46.4	1.95	7.23
76	I-II	0	65	0	0	0	3	3	0	0	1	0	0.5	3	47.3	41.3	23.9	3.4	142.5	1.36	13.64
77	II	1	56	2	0	0	3	3	0	0	2	0	1	3	33	101.6	13.1	2.47	70	1.56	12.47
78	I-II	1	43	1	0	0	2	2	0	0	0	0	1	3	48.9	88.5	29.8	5.7	86.7	4.22	6.1
79	I-II	1	54	1	0	0	2.5	3	0	0	1	0	1	1	36.1	96.4	16.9	9.5	77	2.73	7.9
80	I	0	66	1.5	0	0	2	2.5	0	0	0	0	0	1	56.6	41.2	30.1	1.48	167.5	1.74	5.57
81	I-II	0	42	2	1	0	2.5	3	0	0	1	0	1	1	56.1	42	24.4	4.3	177.4	2.44	5.94
82	I-II	1	47	1	1	0	3	4	2	0	3	0	2	1	30.9	122.5	12.4	10.7	68.81	1.71	11.83
83	I	1	60	2	1	0	2.5	4	0	0	0	0	0	1	48.9	59	20.5	7.51	138.5	2.68	6.18
84	I-II	1	49	2	1.5	0	4	4	0.5	0	2	0	2	1	54.2	73	26.6	10.37	110.4	4	无
85	I	1	52	2	0	0	2.5	3	1	0	1	0	0.5	1	55.7	58	24.7	1.89	145.1	1.16	8.55
86	I	1	47	1.5	0.5	0	3	3	2	0	1.5	1	1	1	60.2	90.4	31.2	5.92	85.5	8.03	8.13
87	I-II	0	55	2	0	0	3	3	0	0	1	0	1	1	62.2	44.2	32	1.7	158.7	3.14	9.33
88	II	1	58	2	1	1	3	3	1	0	2	0	1	1	46.4	75.6	25.5	3.22	95.8	2.1	7.17
89	I-II	1	44	2	0	1	1.5	2.5	0	0	2	0	2	1	56.9	63	28.6	5.34	135	7.44	7.87
90	I	1	48	1	2	0	3	3	0.5	0	1.5	0	1	1	42	106.3	17.2	27.1	70.9	6.3	13.8
91	I-II	1	57	2	1	0	3	4	1	0	2	0	1	1	47.2	87	18.7	N	86.5	14.03	12.28
92	II	1	34	1	0	1	2.5	3	0	0	2	0	1	1	41	78	22	7.25	108.6	N	N
93	II	1	41	1	0	0	1.5	3	0	0	1	0	1	1	54	53	26	3.72	169.2	4.93	1.05
94	II-III	0	34	1	0	0	2	3	0	0	0.5	0	1	1	65	56	36	0.76	129.2	2	5.4
95	I	1	28	2	0	0	1.5	3	1	0	2	0	2	1	60.4	86.6	35	3.17	104.5	0.76	5.99
96	II	1	31	2	0	0	2.5	4	0	1	2.5	1	1	1	57.6	98	32.6	12.39	83.3	1.87	8.09
97	II IgA	0	50	2	0.5	0	2.5	4	2.5	2.5	3	0	1	1	47	76	23	3.23	82.7	1.19	8.49
98	I	0	57	0	1	1	2	4	1	2	1	0	1	1	56.1	69	32.2	3.16	91	2.1	6.94
99	IORG	1	45	0.5	0.5	2	2.5	3	2	1.5	3	0	1	1	78.3	94	35.2	9.8	82.1	6.06	8.38
100	I	1	34	1	0	0	2	3	0	0	2	0	1	1	64.6	76	38.8	2.03	112.2	1.49	5.72
101	I ORG	1	46	0	0	1	2	3	1	0	3	0.5	1	1	34.2	72	16	10.18	113.6	2.35	8.38
102	I	1	43	2	0	1.5	2.5	3	0.5	1	1	0	1	1	48.3	73	22.7	4.77	113	1.54	5.52
103	I	1	55	0.5	0	0	2	3	1	0	2	0	1	1	62.6	81	34.7	2.93	95.1	1.19	10.21
104	I-II	1	42	0	0	0	1.5	3	1.5	1.5	2	0	1	1	50.7	76	24.9	5.66	108	3.79	5.59
105	I-II	0	53	0	0	0	2	3	1	1	2	0	2	1	56.6	67	25.9	3.03	95.6	3.84	9.1
106	I	1	43	0	0.5	0	2	3	1	0	1	0	1	1	56.8	90	31.4	2.78	87.3	2.45	3.88
107	II FSGS	1	39	0	1	0	1.5	2	1.5	1	1	0	0	0	77.3	128.2	42.5	1.1	49.25	2.16	4.29
108	I-II ORG	0	40	0	1	0	2	2.5	0	1	1	0	0	1	63.2	58	35.2	N	120.2	1.86	5.52
109	I-II	0	51	0	0	0	2	3	0	0	1	0	0	1	52.8	62	23.2	4.14	105.9	5.34	8.33
110	I	1	55	0	0	2	2.5	2.5	1	0	2	0	1	1	47	71.6	24.3	5.62	110.8	1.81	7.7
111	I	1	57	0	0	0	1.5	2.5	0	0	2	0	0	0	46.7	97.6	18.9	9.1	75.1	3.08	14.23
112	I	1	63	1	0	0	2	2.5	0	0	1	0	1	1	47.4	87.5	22.3	4.9	84.2	1.25	7.76
113	II	0	49	1	0	1	2.5	3	0	1.5	2	1.5	2	1	42.6	55	21.8	4.21	123.7	3.05	7.45
114	I-II	1	43	0.5	0	0	2.5	3	1	0	2	0	2	1	37.9	74.8	19.6	4.65	109.7	1.42	4.88
115	I	1	54	2阳	1阳	0阳	2阳	3	0	0	2	0	2	1	37.1	83	20.5	3.26	92.62	1.27	7.36
116	I-II IGA	0	63	0.5	1	0	2	3	2	0	3	0	2	1	51.8	64	26.9	5.97	98.1	1.96	9.35
117	I	0	50	0	0.5	0	2	2.5	0	0	2	0	0	1	55.9	52	28.2	3.7	132.1	5.63	6.43
118	I	1	34	0.5	1	0	2	3	1	0	3	0	1	1	40.6	66.9	21.5	13.1	131.3	1.27	9.52
119	I	0	56	2	0	0	2.5	3	0	0	2	0	2	1	58.6	57	33.7	1.24	115.6	2.1	5.09
120	I-II	1	72	0	0	1	2	4	0	1	2.5	0	2	1	38	94.8	20.5	4.19	74.7	1.75	11.7
121	I-II	0	73	0	1	0	2	3	1	0	2	0	2	1	45.8	65.5	23.9	6.1	93.7	1.53	6.39
122	I	1	66	0	0	0	2	3	0	0	2	0	2	1	55.9	74	27.5	N	102.9	1.31	8.34
123	IORG	1	54	0	1.5	0	2.5	3	1	1	2	0	1	1	55.5	60	26.7	3.67	138.2	2.45	8.21
124	I	1	31	2阳	1阳	0	3阳	2.5	0	0	2	0	1	1	54.9	75	29.9	4.33	115.9	2.08	4.93
125	II	1	71	2	0	0	3.5	3	0.5	0	2	0	1	1	37.5	108.3	18.1	12.2	63.73	2.31	6.73
126	I-II	0	61	0	0	0	3	3	0	0	2	0	1	1	48.7	57.6	25.9	4.2	112.4	1.08	5.52
127	I-II	1	27	0	0	0.5	3	3	0	1.5	2	0	0	1	48.1	66	25.7	3.2	139.1	1.53	6.89
128	I-II	1	58	0	2	2	2.5	4	1	1.5	3	1	2	1	44.8	129	18.4	11.6	52.8	1.52	10.88
129	I-IIORG	0	50	0	0	0.5	3	3	0	1	1.5	0	1	1	55.3	61.4	31.3	1.5	107.6	1.67	5.08
130	IIORG	1	65	0	0	0.5	2	3	0	1	2.5	0	2	1	47.1	63	20.6	N	125.9	2.47	9.03
131	I-II	1	37	0	0.5	1	2.5	3	0	2	2	0	2	1	38.2	110	19.5	6	70	1.02	7.74
132	I-II	1	52	0	0.5	2	3	4	0	0	3	1	2	1	52.4	55	29.7	4.8	154.9	0.93	9.33
133	I-IIORG	1	48	0	0	1	2	3	0	0	2	1.5	2	1	63.7	69	33	5.39	118.8	3.79	6.48
134	I	1	50	0	0	1.5	2	3	0	0	1.5	0	2	1	37.3	84.7	19	4.2	94.49	1.94	9.46
135	I-II	0	43	0.5	0	0	2	2.5	0	0	1	0	1	1	44.2	40.5	26.4	1.7	184.8	3.54	5.39
136	II	1	34	0	0.5	1	3	3	0.5	1	2	0	2	1	41.3	75	20.9	6.28	114	1.65	8.49
137	I	1	57	2	0	0	2.5	3	1	0	2	0	1	1	56.8	72	32.3	N	109.3	1.18	5.38
138	I	0	64	1	1	1.5	3	3	0	0	2	0	2	1	56.5	65	30.8	6.13	96	4.06	7.16
139	I	1	48	0.5	0.5	2	2.5	3	0	1	1	0	1	1	43.2	76	20.9	5.15	105.5	3.7	7.32
140	I	1	68	1	0	0	2	3	1.5	0	2.5	0	2	1	34.3	100.1	15.8	12.9	70.5	1.7	8.54
141	II	0	22	0	0	0	2	3	0	0	2	0	2	1	58.5	52	37	N	153	2.08	3.53
142	I-II	0	43	2	0	0	1.5	3	0	0	2	0	1	1	51	49.7	34	3.29	143.5	4.16	4.98
143	I-II ORG	0	39	2	0	0	2	3	0	1	2	1	0	1	40.1	61	16.8	N	113.4	2.64	N
144	IIORG	1	52	1.5	0	1.5	3	3	0	0	1	0	1	1	42.4	80	23.7	12.2	97.6	1.6	6.33
145	II-III	1	21	0	1	0	3	3	0	0	2	0	0	1	37.9	63	18.2	6.404	154.1	1.22	6.31
146	I	1	47	0	2	2	3	3	2	1	2	2	2	1	51.3	102	26.1	4.19	73.6	1.91	5.45
147	I-II	0	20	1	1	2	2.5	3.5	2	1	2	3	3	0	45.6	43	27.9	2.1	196.8	0.5	6.36
148	I	0	55	0	0	0	2	3	1.5	0	2	0	1.5	1节段	74.4	43	40.7	1.96	164.2	3.12	6.79
149	II	1	42	0	0	0	2	4	1	0	2	0	1	1	34.8	97	14.7	4.4	79.9	1.16	6.37
150	I	1	62	0	0	0	2	4	2	0	2	0	1	1	64.9	74	40.4	1.75	104.1	1.97	5.55
151	II	0	33	0	2	1	2	4	2	2	2	2.5	1.5	1	48.6	49	26.9	4.633	153.1	2.7	9.21
152	II	0	66	0	0	0	3	3	1	3	2	0	1	1	63.8	59	37	4.602	107.6	3.75	4.7
153	II	0	21	0	0	0	4	4	1	2	2	0.5	2	1	34	42	16	8.475	200.8	2.8	7.7
154	I-II	1	57	0	0	0	2.5	3	0	1	2	0	0	1	33.2	112.6	11.3	13.9	63	3.28	9.35
155	I	0	49	0	1.5	0	2	3	2	0	3	0	1	0	57.1	59	28	3.82	113.4	1.04	4.89
156	II	0	51	0	0.5	0	3	3	1	2	3	0	2	1	39.5	31	18.8	6.5	249.2	1.56	4.89
157	II-III	1	19	2	0	0	2	2	1	0.5	2	0	1	1	56.7	83	41.6	5.332	111.7	1.67	6.17
158	I	1	53	1.5	0	0	2	3	0	0	3	0	0	1	40.2	79.5	15.4	8.8	98	3.93	14.44
159	I	0	49	0	1.5阳	1阳	阳2	2	0	0	1	0	0	0	49.3	60.6	26	2.07	109.8	2.41	10.21
160	I	0	72	1.5	0	0	3	3	0	1	2	0	1	1	43.7	64.9	25.5	4.036	94.1	2.13	6.54
161	I	0	40	1.5	0	0	2	2	0	0	1.5	0.5	1	1	46.3	49	23	6.462	147.9	3.56	6.13
162	I	1	55	1	0	0	2	3	1	0	2	0	1	0	32.8	106.7	13.9	2.05	67.7	4.1	14.63
163	II	0	30	3	2	1	0	3	2	0	3	2	2	0	40	47	22	5.4	164	N	N
164	II	1	53	0.5	0	0	4	4	0.5	0	2	0	1	1	44.6	99.9	22.3	8.5	73.9	7.38	9.23
165	I	1	34	0	0	2	0	3	0	0	0	0	0	0	65.6	96	45.1	1.2	84.1	1.59	3.33
166	II	0	51	2	0	0	1.5	3.5	0	0	0.5	0	1	1	47.8	58.6	24.7	1.4	113.6	3.59	5.81
167	I-II	0	64	2	0	0	1.5	3	2	0	1.5	1	2	1	53.4	50.3	29.3	1.98	166.7	1.92	6.38
168	I	1	58	3	0	0	3	4	2	0	2	0	1	1	44.3	110.9	23.6	10.78	63.9	2.4	9.5
169	I	0	50	2	0	0	2	2.5	0	0	1.5	0	1	1	48	48	22	5.6	145.8	2	7.4
170	II	0	77	1.5	0	0	3	3	0	1	2	0	2	1	34.1	71.1	16.7	4.2	83.1	0.97	7.35
171	I-II	1	57	1.5	1	0	3	3	0	0	3	0	2	1	42.5	91	21	4.1	81.9	1.26	6.2
172	II-III	0	49	3	2	0	2	4	3	2	3	0	1	0	61	72	31	3.09	88.7	1.68	6.4
173	II	0	49	1.5	1	0	2	3	1.5	0	1.5	0	1	1	59.6	53	31.2	8.03	129.5	5.3	12.73
174	I	0	41	2阳	2阳	1.5阳	3阳	3.5	1	1	1.5	0	2	1	65.2	63.3	35.2	7.12	104	2.67	9.65
175	I-II	1	64	2	2	0	3	3	0	0	2	0	1	0	53.8	70	23.8	1.95	110.9	2.9	7.43
176	I-II	0	29	1	0	0	1.5	3	2.5	1.6	1	0	1	1	58.2	55.9	33.5	3.14	133.2	2.64	7.12
177	III	1	16	0	1.5	0	1	3	0	1.5	0.5	0	1	1节段 之前0	64.5	58.3	41.5	1.32	178.1	4.59	9.15
178	III	0	55	2	2	0	0	2	2	2.5	2.5	1	1	0	79.9	89	30.9	2.79	66.9	5.31	4.34
179	III	1	53	0	0	3	0	3	1.5	2	2.5	2	3	0	53.5	90	35.6	5.94	84.1	1.27	6.53
